# Supplementary material for: Intraarterial anti-leptin therapy via ICA protects ipsilateral CA1 neurons subjected to ischemia and reperfusion
Source: PLoS One. 2022 Jan 11;17(1):e0261644. doi: 10.1371/journal.pone.0261644 (PMC8752009; doi:10.1371/journal.pone.0261644)
Supplement: S1 Data — (XLSX) [file pone.0261644.s002.xlsx]

## Sheet: 1B - Doppler
time(min)	flux (%baseline)
0.17	0.7502	104.194	baseline
0.33	0.8102	112.528
0.5	0.7772	107.944
0.67	0.7774	107.972
0.83	0.7994	111.028
1	0.7614	105.75
1.17	0.7064	98.1111
1.33	0.7259	100.819
1.5	0.6952	96.5556
1.67	0.7234	100.472
1.83	0.7282	101.139
2	0.7269	100.958
2.17	0.7627	105.931
2.33	0.7527	104.542
2.5	0.7137	99.125
2.67	0.6768	94
2.83	0.6965	96.7361
3	0.6573	91.2917
3.17	0.6917	96.0694
3.33	0.6757	93.8472
3.5	0.688	95.5556
3.67	0.6831	94.875
3.83	0.6696	93
4	0.7147	99.2639
4.17	0.7307	101.486
4.33	0.7565	105.069
4.5	0.6719	93.3194
4.67	0.6623	91.9861
4.83	0.6904	95.8889
5	0.6915	96.0417
5.17	0.214	29.7222	occlusion
5.33	0.2053	28.5139
5.5	0.193	26.8056
5.67	0.1978	27.4722
5.83	0.1771	24.5972
6	0.1943	26.9861
6.17	0.1991	27.6528
6.33	0.1772	24.6111
6.5	0.1942	26.9722
6.67	0.2629	36.5139
6.83	0.2385	33.125
7	0.2176	30.2222
7.17	0.2151	29.875
7.33	0.1979	27.4861
7.5	0.2198	30.5278
7.67	0.22	30.5556
7.83	0.2237	31.0694
8	0.1735	24.0972
8.17	0.2077	28.8472
8.33	0.2101	29.1806
8.5	0.1906	26.4722
8.67	0.1684	23.3889
8.83	0.2397	33.2917
9	0.1784	24.7778
9.17	0.144	20
9.33	0.1514	21.0278
9.5	0.1258	17.4722
9.67	0.0879	12.2083
9.83	0.1454	20.1944
10	0.1833	25.4583
10.17	0.22	30.5556
10.33	0.2847	39.5417
10.5	0.2249	31.2361
10.67	0.2335	32.4306
10.83	0.2115	29.375
11	0.2053	28.5139
11.17	0.2163	30.0417
11.33	0.2115	29.375
11.5	0.1893	26.2917
11.67	0.2162	30.0278
11.83	0.1734	24.0833
12	0.1831	25.4306
12.17	0.16	22.2222
12.33	0.1624	22.5556
12.5	0.1721	23.9028
12.67	0.1574	21.8611
12.83	0.1148	15.9444
13	0.1661	23.0694
13.17	0.1979	27.4861
13.33	0.177	24.5833
13.5	0.1757	24.4028
13.67	0.1597	22.1806
13.83	0.1721	23.9028
14	0.1487	20.6528
14.17	0.1183	16.4306
14.33	0.1355	18.8194
14.5	0.1721	23.9028
14.67	0.1759	24.4306
14.83	0.1808	25.1111
15	0.1919	26.6528
15.17	0.199	27.6389
15.33	0.2286	31.75
15.5	0.187	25.9722
15.67	0.1808	25.1111
15.83	0.2175	30.2083
16	0.1956	27.1667
16.17	0.2016	28
16.33	0.1735	24.0972
16.5	0.2015	27.9861
16.67	0.2458	34.1389
16.83	0.2286	31.75
17	0.2618	36.3611
17.17	0.3045	42.2917	reperfusion
17.33	0.2749	38.1806
17.5	0.2532	35.1667
17.67	0.2201	30.5694
17.83	0.1941	26.9583
18	0.1942	26.9722
18.17	0.2066	28.6944
18.33	0.2238	31.0833
18.5	0.2176	30.2222
18.67	0.2299	31.9306
18.83	0.2259	31.375
19	0.2163	30.0417
19.17	0.2054	28.5278
19.33	0.2236	31.0556
19.5	0.1721	23.9028
19.67	0.2519	34.9861
19.83	0.2432	33.7778
20	0.2482	34.4722
20.17	0.3145	43.6806
20.33	0.2777	38.5694
20.5	0.3022	41.9722
20.67	0.2715	37.7083
20.83	0.2494	34.6389
21	0.2728	37.8889
21.17	0.2741	38.0694
21.33	0.2581	35.8472
21.5	0.2728	37.8889
21.67	0.2654	36.8611
21.83	0.301	41.8056
22	0.2679	37.2083
22.17	0.2923	40.5972
22.33	0.3021	41.9583
22.5	0.2838	39.4167
22.67	0.3167	43.9861
22.83	0.2885	40.0694
23	0.2923	40.5972
23.17	0.2678	37.1944
23.33	0.2997	41.625
23.5	0.3216	44.6667
23.67	0.3571	49.5972
23.83	0.3324	46.1667
24	0.3546	49.25
24.17	0.3424	47.5556
24.33	0.3118	43.3056
24.5	0.3742	51.9722
24.67	0.3411	47.375
24.83	0.3645	50.625
25	0.3657	50.7917
25.17	0.3754	52.1389
25.33	0.3999	55.5417
25.5	0.3437	47.7361
25.67	0.3901	54.1806
25.83	0.3559	49.4306
26	0.3437	47.7361
26.17	0.4025	55.9028
26.33	0.438	60.8333
26.5	0.3961	55.0139
26.67	0.3583	49.7639
26.83	0.4367	60.6528
27	0.4392	61
27.17	0.4293	59.625
27.33	0.4207	58.4306
27.5	0.4356	60.5
27.67	0.4158	57.75
27.83	0.4221	58.625
28	0.4526	62.8611
28.17	0.4932	68.5
28.33	0.4757	66.0694
28.5	0.4661	64.7361
28.67	0.5568	77.3333
28.83	0.5103	70.875
29	0.4967	68.9861
29.17	0.4598	63.8611
29.33	0.493	68.4722
29.5	0.4991	69.3194
29.67	0.5164	71.7222
29.83	0.5458	75.8056
30	0.5495	76.3194
30.17	0.5643	78.375
30.33	0.5763	80.0417
30.5	0.5619	78.0417
30.67	0.5961	82.7917
30.83	0.6341	88.0694
31	0.5973	82.9583
31.17	0.6719	93.3194
31.33	0.6621	91.9583
31.5	0.6696	93
31.67	0.7344	102
31.83	0.7208	100.111
32	0.738	102.5
32.17	0.7283	101.153
32.33	0.7393	102.681
32.5	0.8104	112.556
32.67	0.732	101.667
32.83	0.727	100.972
33	0.7295	101.319
33.17	0.737	102.361
33.33	0.7664	106.444
33.5	0.7356	102.167
33.67	0.7308	101.5
33.83	0.7344	102
34	0.726	100.833
34.17	0.7639	106.097
34.33	0.7332	101.833
34.5	0.716	99.4444
34.67	0.7652	106.278
34.83	0.7368	102.333
35	0.75	104.167

## Sheet: 1E - viable cells
saline	LepA	control	saline-contra	LepA-contra
11	178	180	80	84
48	170	185	10	10
47	160	195	100	10
70	170		90	140
130	165		140	160
165	180		80	90
57	175		140	160
100	170		160	160
170	180		180	140
120	150		160	180
150	165		180	140
152	180		160	180
148	170		170	140
150	175		180	140
	60			160

## Sheet: 2B - TUNEL
TUNEL	# of positive cells
IR/saline	IR/LepA
9	12
14	1
37	2
12	0
27	5
18	3
21	4
7	0
11	0
7	0

## Sheet: 2D - Caspase3
saline	LepA
1	3
3	1
0	0
4	0
0	0
2	0
4	0
3	0
1	0

## Sheet: 3B - Iba1-area
Saline	LepA	Control
41.727	24.639	16.004
55.562	24.639	22.075
45.543	34.671	16.004
41.352	28.109
46.344	24.639

## Sheet: 4C - pSmad2
saline	LepA
4.5	3
5.5	1.5
4.5	3
5	3
